# Supplementary material for: Impact of DYRK1A Expression on TNNT2 Splicing and Daunorubicin Toxicity in Human iPSC-Derived Cardiomyocytes
Source: Cardiovasc Toxicol. 2022 May 21;22(8):701–12. doi: 10.1007/s12012-022-09746-6 (PMC9236996; doi:10.1007/s12012-022-09746-6)
Supplement: Supplementary file 2 — Supplementary file2 (ZIP 24238 kb) [file 12012_2022_9746_MOESM2_ESM.zip]

Archive with 5 entries (4 files):
- VIDEOS/
- VIDEOS/VIDEO 1-EV CONTROL.mp4
- VIDEOS/VIDEO 2-DYRK1A CONTROL.mp4
- VIDEOS/VIDEO 3-EV DAU.mp4
- VIDEOS/VIDEO 4-DYRK1A DAU.mp4
